# Supplementary material for: Interval and Ratio Scaling of Spectral Audio Descriptors
Source: Front Psychol. 2022 Mar 30;13:835401. doi: 10.3389/fpsyg.2022.835401 (PMC9007158; doi:10.3389/fpsyg.2022.835401)
Supplement: Supplementary file 1 [file Data_Sheet_1.zip]

Archive with 446 entries (370 files):
- Stimuli_Experiment_1/
- Stimuli_Experiment_1/Slope/
- Stimuli_Experiment_1/.DS_Store
- __MACOSX/Stimuli_Experiment_1/._.DS_Store
- Stimuli_Experiment_1/OddToEven/
- Stimuli_Experiment_1/Centroid/
- Stimuli_Experiment_1/Spread/
- Stimuli_Experiment_1/1_Practice/
- Stimuli_Experiment_1/Skewness/
- Stimuli_Experiment_1/Deviation/
- Stimuli_Experiment_1/Slope/.DS_Store
- __MACOSX/Stimuli_Experiment_1/Slope/._.DS_Store
- Stimuli_Experiment_1/Slope/Slope_f720/
- Stimuli_Experiment_1/Slope/Slope_f120/
- Stimuli_Experiment_1/Slope/Slope_f300/
- Stimuli_Experiment_1/OddToEven/.DS_Store
- __MACOSX/Stimuli_Experiment_1/OddToEven/._.DS_Store
- Stimuli_Experiment_1/OddToEven/Odd_f720/
- Stimuli_Experiment_1/OddToEven/Odd_f300/
- Stimuli_Experiment_1/OddToEven/Odd_f120/
- Stimuli_Experiment_1/Centroid/.DS_Store
- __MACOSX/Stimuli_Experiment_1/Centroid/._.DS_Store
- Stimuli_Experiment_1/Centroid/Centroid/
- Stimuli_Experiment_1/Spread/.DS_Store
- __MACOSX/Stimuli_Experiment_1/Spread/._.DS_Store
- Stimuli_Experiment_1/Spread/Spread_c7800/
- Stimuli_Experiment_1/Spread/Spread_c5600/
- Stimuli_Experiment_1/Spread/Spread_c1640/
- Stimuli_Experiment_1/1_Practice/.DS_Store
- __MACOSX/Stimuli_Experiment_1/1_Practice/._.DS_Store
- Stimuli_Experiment_1/1_Practice/Practice/
- Stimuli_Experiment_1/Skewness/.DS_Store
- __MACOSX/Stimuli_Experiment_1/Skewness/._.DS_Store
- Stimuli_Experiment_1/Skewness/Skewness_c1640/
- Stimuli_Experiment_1/Skewness/Skewness_c5600/
- Stimuli_Experiment_1/Skewness/Skewness_c7800/
- Stimuli_Experiment_1/Deviation/.DS_Store
- __MACOSX/Stimuli_Experiment_1/Deviation/._.DS_Store
- Stimuli_Experiment_1/Deviation/Dev_f120/
- Stimuli_Experiment_1/Deviation/Dev_f300/
- Stimuli_Experiment_1/Deviation/Dev_f720/
- Stimuli_Experiment_1/Slope/Slope_f720/.DS_Store
- __MACOSX/Stimuli_Experiment_1/Slope/Slope_f720/._.DS_Store
- Stimuli_Experiment_1/Slope/Slope_f720/Spacing_1/
- Stimuli_Experiment_1/Slope/Slope_f720/Spacing_3/
- Stimuli_Experiment_1/Slope/Slope_f720/Spacing_2/
- Stimuli_Experiment_1/Slope/Slope_f120/.DS_Store
- __MACOSX/Stimuli_Experiment_1/Slope/Slope_f120/._.DS_Store
- Stimuli_Experiment_1/Slope/Slope_f120/Spacing_1/
- Stimuli_Experiment_1/Slope/Slope_f120/Spacing_3/
- Stimuli_Experiment_1/Slope/Slope_f120/Spacing_2/
- Stimuli_Experiment_1/Slope/Slope_f300/.DS_Store
- __MACOSX/Stimuli_Experiment_1/Slope/Slope_f300/._.DS_Store
- Stimuli_Experiment_1/Slope/Slope_f300/Spacing_1/
- Stimuli_Experiment_1/Slope/Slope_f300/Spacing_3/
- Stimuli_Experiment_1/Slope/Slope_f300/Spacing_2/
- Stimuli_Experiment_1/OddToEven/Odd_f720/.DS_Store
- __MACOSX/Stimuli_Experiment_1/OddToEven/Odd_f720/._.DS_Store
- Stimuli_Experiment_1/OddToEven/Odd_f720/Spacing_1/
- Stimuli_Experiment_1/OddToEven/Odd_f720/Spacing_3/
- Stimuli_Experiment_1/OddToEven/Odd_f720/Spacing_2/
- Stimuli_Experiment_1/OddToEven/Odd_f300/.DS_Store
- __MACOSX/Stimuli_Experiment_1/OddToEven/Odd_f300/._.DS_Store
- Stimuli_Experiment_1/OddToEven/Odd_f300/Spacing_1/
- Stimuli_Experiment_1/OddToEven/Odd_f300/Spacing_3/
- Stimuli_Experiment_1/OddToEven/Odd_f300/Spacing_2/
- Stimuli_Experiment_1/OddToEven/Odd_f120/.DS_Store
- __MACOSX/Stimuli_Experiment_1/OddToEven/Odd_f120/._.DS_Store
- Stimuli_Experiment_1/OddToEven/Odd_f120/Spacing_1/
- Stimuli_Experiment_1/OddToEven/Odd_f120/Spacing_3/
- Stimuli_Experiment_1/OddToEven/Odd_f120/Spacing_2/
- Stimuli_Experiment_1/Centroid/Centroid/.DS_Store
- __MACOSX/Stimuli_Experiment_1/Centroid/Centroid/._.DS_Store
- Stimuli_Experiment_1/Centroid/Centroid/Spacing_1/
- Stimuli_Experiment_1/Centroid/Centroid/Spacing_3/
- Stimuli_Experiment_1/Centroid/Centroid/Spacing_2/
- Stimuli_Experiment_1/Spread/Spread_c7800/.DS_Store
- __MACOSX/Stimuli_Experiment_1/Spread/Spread_c7800/._.DS_Store
- Stimuli_Experiment_1/Spread/Spread_c7800/Spacing_1/
- Stimuli_Experiment_1/Spread/Spread_c7800/Spacing_3/
- Stimuli_Experiment_1/Spread/Spread_c7800/Spacing_2/
- Stimuli_Experiment_1/Spread/Spread_c5600/.DS_Store
- __MACOSX/Stimuli_Experiment_1/Spread/Spread_c5600/._.DS_Store
- Stimuli_Experiment_1/Spread/Spread_c5600/Spacing_1/
- Stimuli_Experiment_1/Spread/Spread_c5600/Spacing_3/
- Stimuli_Experiment_1/Spread/Spread_c5600/Spacing_2/
- Stimuli_Experiment_1/Spread/Spread_c1640/.DS_Store
- __MACOSX/Stimuli_Experiment_1/Spread/Spread_c1640/._.DS_Store
- Stimuli_Experiment_1/Spread/Spread_c1640/Spacing_1/
- Stimuli_Experiment_1/Spread/Spread_c1640/Spacing_3/
- Stimuli_Experiment_1/Spread/Spread_c1640/Spacing_2/
- Stimuli_Experiment_1/1_Practice/Practice/.DS_Store
- __MACOSX/Stimuli_Experiment_1/1_Practice/Practice/._.DS_Store
- Stimuli_Experiment_1/1_Practice/Practice/Spacing_1/
- Stimuli_Experiment_1/1_Practice/Practice/Spacing_3/
- Stimuli_Experiment_1/1_Practice/Practice/Spacing_2/
- Stimuli_Experiment_1/Skewness/Skewness_c1640/.DS_Store
- __MACOSX/Stimuli_Experiment_1/Skewness/Skewness_c1640/._.DS_Store
- Stimuli_Experiment_1/Skewness/Skewness_c1640/Spacing_1/
- Stimuli_Experiment_1/Skewness/Skewness_c1640/Spacing_3/
- Stimuli_Experiment_1/Skewness/Skewness_c1640/Spacing_2/
- Stimuli_Experiment_1/Skewness/Skewness_c5600/.DS_Store
- __MACOSX/Stimuli_Experiment_1/Skewness/Skewness_c5600/._.DS_Store
- Stimuli_Experiment_1/Skewness/Skewness_c5600/Spacing_1/
- Stimuli_Experiment_1/Skewness/Skewness_c5600/Spacing_3/
- Stimuli_Experiment_1/Skewness/Skewness_c5600/Spacing_2/
- Stimuli_Experiment_1/Skewness/Skewness_c7800/.DS_Store
- __MACOSX/Stimuli_Experiment_1/Skewness/Skewness_c7800/._.DS_Store
- Stimuli_Experiment_1/Skewness/Skewness_c7800/Spacing_1/
- Stimuli_Experiment_1/Skewness/Skewness_c7800/Spacing_3/
- Stimuli_Experiment_1/Skewness/Skewness_c7800/Spacing_2/
- Stimuli_Experiment_1/Deviation/Dev_f120/.DS_Store
- __MACOSX/Stimuli_Experiment_1/Deviation/Dev_f120/._.DS_Store
- Stimuli_Experiment_1/Deviation/Dev_f120/Spacing_1/
- Stimuli_Experiment_1/Deviation/Dev_f120/Spacing_3/
- Stimuli_Experiment_1/Deviation/Dev_f120/Spacing_2/
- Stimuli_Experiment_1/Deviation/Dev_f300/.DS_Store
- __MACOSX/Stimuli_Experiment_1/Deviation/Dev_f300/._.DS_Store
- Stimuli_Experiment_1/Deviation/Dev_f300/Spacing_1/
- Stimuli_Experiment_1/Deviation/Dev_f300/Spacing_3/
- Stimuli_Experiment_1/Deviation/Dev_f300/Spacing_2/
- Stimuli_Experiment_1/Deviation/Dev_f720/.DS_Store
- __MACOSX/Stimuli_Experiment_1/Deviation/Dev_f720/._.DS_Store
- Stimuli_Experiment_1/Deviation/Dev_f720/Spacing_1/
- Stimuli_Experiment_1/Deviation/Dev_f720/Spacing_3/
- Stimuli_Experiment_1/Deviation/Dev_f720/Spacing_2/
- Stimuli_Experiment_1/Slope/Slope_f720/Spacing_1/.DS_Store
- __MACOSX/Stimuli_Experiment_1/Slope/Slope_f720/Spacing_1/._.DS_Store
- Stimuli_Experiment_1/Slope/Slope_f720/Spacing_1/Slope_f720_Sp1_004.wav
- Stimuli_Experiment_1/Slope/Slope_f720/Spacing_1/Slope_f720_Sp1_005.wav
- Stimuli_Experiment_1/Slope/Slope_f720/Spacing_1/Slope_f720_Sp1_002.wav
- Stimuli_Experiment_1/Slope/Slope_f720/Spacing_1/Slope_f720_Sp1_003.wav
- Stimuli_Experiment_1/Slope/Slope_f720/Spacing_1/Slope_f720_Sp1_001.wav
- Stimuli_Experiment_1/Slope/Slope_f720/Spacing_3/Slope_f720_Sp3_002.wav
- Stimuli_Experiment_1/Slope/Slope_f720/Spacing_3/Slope_f720_Sp3_003.wav
- Stimuli_Experiment_1/Slope/Slope_f720/Spacing_3/Slope_f720_Sp3_001.wav
- Stimuli_Experiment_1/Slope/Slope_f720/Spacing_3/Slope_f720_Sp3_004.wav
- Stimuli_Experiment_1/Slope/Slope_f720/Spacing_3/Slope_f720_Sp3_005.wav
- Stimuli_Experiment_1/Slope/Slope_f720/Spacing_2/Slope_f720_Sp2_004.wav
- Stimuli_Experiment_1/Slope/Slope_f720/Spacing_2/Slope_f720_Sp2_005.wav
- Stimuli_Experiment_1/Slope/Slope_f720/Spacing_2/Slope_f720_Sp2_001.wav
- Stimuli_Experiment_1/Slope/Slope_f720/Spacing_2/Slope_f720_Sp2_002.wav
- Stimuli_Experiment_1/Slope/Slope_f720/Spacing_2/Slope_f720_Sp2_003.wav
- Stimuli_Experiment_1/Slope/Slope_f120/Spacing_1/Slope_f120_Sp1_004.wav
- Stimuli_Experiment_1/Slope/Slope_f120/Spacing_1/Slope_f120_Sp1_005.wav
- Stimuli_Experiment_1/Slope/Slope_f120/Spacing_1/.DS_Store
- __MACOSX/Stimuli_Experiment_1/Slope/Slope_f120/Spacing_1/._.DS_Store
- Stimuli_Experiment_1/Slope/Slope_f120/Spacing_1/Slope_f120_Sp1_001.wav
- Stimuli_Experiment_1/Slope/Slope_f120/Spacing_1/Slope_f120_Sp1_002.wav
- Stimuli_Experiment_1/Slope/Slope_f120/Spacing_1/Slope_f120_Sp1_003.wav
- Stimuli_Experiment_1/Slope/Slope_f120/Spacing_3/Slope_f120_Sp3_001.wav
- Stimuli_Experiment_1/Slope/Slope_f120/Spacing_3/Slope_f120_Sp3_002.wav
- Stimuli_Experiment_1/Slope/Slope_f120/Spacing_3/Slope_f120_Sp3_003.wav
- Stimuli_Experiment_1/Slope/Slope_f120/Spacing_3/Slope_f120_Sp3_004.wav
- Stimuli_Experiment_1/Slope/Slope_f120/Spacing_3/Slope_f120_Sp3_005.wav
- Stimuli_Experiment_1/Slope/Slope_f120/Spacing_2/Slope_f120_Sp2_004.wav
- Stimuli_Experiment_1/Slope/Slope_f120/Spacing_2/Slope_f120_Sp2_005.wav
- __MACOSX/Stimuli_Experiment_1/Slope/Slope_f120/Spacing_2/._Slope_f120_Sp2_005.wav
- Stimuli_Experiment_1/Slope/Slope_f120/Spacing_2/Slope_f120_Sp2_002.wav
- Stimuli_Experiment_1/Slope/Slope_f120/Spacing_2/Slope_f120_Sp2_003.wav
- Stimuli_Experiment_1/Slope/Slope_f120/Spacing_2/Slope_f120_Sp2_001.wav
- Stimuli_Experiment_1/Slope/Slope_f300/Spacing_1/Slope_f300_Sp1_003.wav
- Stimuli_Experiment_1/Slope/Slope_f300/Spacing_1/Slope_f300_Sp1_002.wav
- Stimuli_Experiment_1/Slope/Slope_f300/Spacing_1/Slope_f300_Sp1_001.wav
- Stimuli_Experiment_1/Slope/Slope_f300/Spacing_1/Slope_f300_Sp1_005.wav
- Stimuli_Experiment_1/Slope/Slope_f300/Spacing_1/.DS_Store
- __MACOSX/Stimuli_Experiment_1/Slope/Slope_f300/Spacing_1/._.DS_Store
- Stimuli_Experiment_1/Slope/Slope_f300/Spacing_1/Slope_f300_Sp1_004.wav
- Stimuli_Experiment_1/Slope/Slope_f300/Spacing_3/Slope_f300_Sp3_005.wav
- Stimuli_Experiment_1/Slope/Slope_f300/Spacing_3/Slope_f300_Sp3_004.wav
- Stimuli_Experiment_1/Slope/Slope_f300/Spacing_3/Slope_f300_Sp3_003.wav
- Stimuli_Experiment_1/Slope/Slope_f300/Spacing_3/Slope_f300_Sp3_002.wav
- Stimuli_Experiment_1/Slope/Slope_f300/Spacing_3/Slope_f300_Sp3_001.wav
- Stimuli_Experiment_1/Slope/Slope_f300/Spacing_2/Slope_f300_Sp2_001.wav
- Stimuli_Experiment_1/Slope/Slope_f300/Spacing_2/Slope_f300_Sp2_003.wav
- Stimuli_Experiment_1/Slope/Slope_f300/Spacing_2/Slope_f300_Sp2_002.wav
- Stimuli_Experiment_1/Slope/Slope_f300/Spacing_2/Slope_f300_Sp2_005.wav
- Stimuli_Experiment_1/Slope/Slope_f300/Spacing_2/Slope_f300_Sp2_004.wav
- Stimuli_Experiment_1/OddToEven/Odd_f720/Spacing_1/.DS_Store
- __MACOSX/Stimuli_Experiment_1/OddToEven/Odd_f720/Spacing_1/._.DS_Store
- Stimuli_Experiment_1/OddToEven/Odd_f720/Spacing_1/Odd2Even_f720_Sp1_004.wav
- Stimuli_Experiment_1/OddToEven/Odd_f720/Spacing_1/Odd2Even_f720_Sp1_005.wav
- Stimuli_Experiment_1/OddToEven/Odd_f720/Spacing_1/Odd2Even_f720_Sp1_002.wav
- Stimuli_Experiment_1/OddToEven/Odd_f720/Spacing_1/Odd2Even_f720_Sp1_003.wav
- Stimuli_Experiment_1/OddToEven/Odd_f720/Spacing_1/Odd2Even_f720_Sp1_001.wav
- Stimuli_Experiment_1/OddToEven/Odd_f720/Spacing_3/Odd2Even_f720_Sp3_002.wav
- Stimuli_Experiment_1/OddToEven/Odd_f720/Spacing_3/Odd2Even_f720_Sp3_003.wav
- Stimuli_Experiment_1/OddToEven/Odd_f720/Spacing_3/Odd2Even_f720_Sp3_001.wav
- Stimuli_Experiment_1/OddToEven/Odd_f720/Spacing_3/Odd2Even_f720_Sp3_004.wav
- Stimuli_Experiment_1/OddToEven/Odd_f720/Spacing_3/.DS_Store
- __MACOSX/Stimuli_Experiment_1/OddToEven/Odd_f720/Spacing_3/._.DS_Store
- Stimuli_Experiment_1/OddToEven/Odd_f720/Spacing_3/Odd2Even_f720_Sp3_005.wav
- Stimuli_Experiment_1/OddToEven/Odd_f720/Spacing_2/Odd2Even_f720_Sp2_004.wav
- Stimuli_Experiment_1/OddToEven/Odd_f720/Spacing_2/Odd2Even_f720_Sp2_005.wav
- Stimuli_Experiment_1/OddToEven/Odd_f720/Spacing_2/Odd2Even_f720_Sp2_001.wav
- Stimuli_Experiment_1/OddToEven/Odd_f720/Spacing_2/.DS_Store
- __MACOSX/Stimuli_Experiment_1/OddToEven/Odd_f720/Spacing_2/._.DS_Store
- Stimuli_Experiment_1/OddToEven/Odd_f720/Spacing_2/Odd2Even_f720_Sp2_002.wav
- Stimuli_Experiment_1/OddToEven/Odd_f720/Spacing_2/Odd2Even_f720_Sp2_003.wav
- Stimuli_Experiment_1/OddToEven/Odd_f300/Spacing_1/.DS_Store
- __MACOSX/Stimuli_Experiment_1/OddToEven/Odd_f300/Spacing_1/._.DS_Store
- Stimuli_Experiment_1/OddToEven/Odd_f300/Spacing_1/Odd2Even_f300_Sp1_003.wav
- Stimuli_Experiment_1/OddToEven/Odd_f300/Spacing_1/Odd2Even_f300_Sp1_002.wav
- Stimuli_Experiment_1/OddToEven/Odd_f300/Spacing_1/Odd2Even_f300_Sp1_001.wav
- Stimuli_Experiment_1/OddToEven/Odd_f300/Spacing_1/Odd2Even_f300_Sp1_005.wav
- Stimuli_Experiment_1/OddToEven/Odd_f300/Spacing_1/Odd2Even_f300_Sp1_004.wav
- Stimuli_Experiment_1/OddToEven/Odd_f300/Spacing_3/.DS_Store
- __MACOSX/Stimuli_Experiment_1/OddToEven/Odd_f300/Spacing_3/._.DS_Store
- Stimuli_Experiment_1/OddToEven/Odd_f300/Spacing_3/Odd2Even_f300_Sp3_005.wav
- Stimuli_Experiment_1/OddToEven/Odd_f300/Spacing_3/Odd2Even_f300_Sp3_004.wav
- Stimuli_Experiment_1/OddToEven/Odd_f300/Spacing_3/Odd2Even_f300_Sp3_003.wav
- Stimuli_Experiment_1/OddToEven/Odd_f300/Spacing_3/Odd2Even_f300_Sp3_002.wav
- Stimuli_Experiment_1/OddToEven/Odd_f300/Spacing_3/Odd2Even_f300_Sp3_001.wav
- Stimuli_Experiment_1/OddToEven/Odd_f300/Spacing_2/.DS_Store
- __MACOSX/Stimuli_Experiment_1/OddToEven/Odd_f300/Spacing_2/._.DS_Store
- Stimuli_Experiment_1/OddToEven/Odd_f300/Spacing_2/Odd2Even_f300_Sp2_001.wav
- Stimuli_Experiment_1/OddToEven/Odd_f300/Spacing_2/Odd2Even_f300_Sp2_003.wav
- Stimuli_Experiment_1/OddToEven/Odd_f300/Spacing_2/Odd2Even_f300_Sp2_002.wav
- Stimuli_Experiment_1/OddToEven/Odd_f300/Spacing_2/Odd2Even_f300_Sp2_005.wav
- Stimuli_Experiment_1/OddToEven/Odd_f300/Spacing_2/Odd2Even_f300_Sp2_004.wav
- Stimuli_Experiment_1/OddToEven/Odd_f120/Spacing_1/.DS_Store
- __MACOSX/Stimuli_Experiment_1/OddToEven/Odd_f120/Spacing_1/._.DS_Store
- Stimuli_Experiment_1/OddToEven/Odd_f120/Spacing_1/Odd2Even_f120_Sp1_004.wav
- Stimuli_Experiment_1/OddToEven/Odd_f120/Spacing_1/Odd2Even_f120_Sp1_005.wav
- Stimuli_Experiment_1/OddToEven/Odd_f120/Spacing_1/Odd2Even_f120_Sp1_001.wav
- __MACOSX/Stimuli_Experiment_1/OddToEven/Odd_f120/Spacing_1/._Odd2Even_f120_Sp1_001.wav
- Stimuli_Experiment_1/OddToEven/Odd_f120/Spacing_1/Odd2Even_f120_Sp1_002.wav
- Stimuli_Experiment_1/OddToEven/Odd_f120/Spacing_1/Odd2Even_f120_Sp1_003.wav
- Stimuli_Experiment_1/OddToEven/Odd_f120/Spacing_3/.DS_Store
- __MACOSX/Stimuli_Experiment_1/OddToEven/Odd_f120/Spacing_3/._.DS_Store
- Stimuli_Experiment_1/OddToEven/Odd_f120/Spacing_3/Odd2Even_f120_Sp3_001.wav
- Stimuli_Experiment_1/OddToEven/Odd_f120/Spacing_3/Odd2Even_f120_Sp3_002.wav
- Stimuli_Experiment_1/OddToEven/Odd_f120/Spacing_3/Odd2Even_f120_Sp3_003.wav
- Stimuli_Experiment_1/OddToEven/Odd_f120/Spacing_3/Odd2Even_f120_Sp3_004.wav
- Stimuli_Experiment_1/OddToEven/Odd_f120/Spacing_3/Odd2Even_f120_Sp3_005.wav
- Stimuli_Experiment_1/OddToEven/Odd_f120/Spacing_2/.DS_Store
- __MACOSX/Stimuli_Experiment_1/OddToEven/Odd_f120/Spacing_2/._.DS_Store
- Stimuli_Experiment_1/OddToEven/Odd_f120/Spacing_2/Odd2Even_f120_Sp2_004.wav
- Stimuli_Experiment_1/OddToEven/Odd_f120/Spacing_2/Odd2Even_f120_Sp2_005.wav
- Stimuli_Experiment_1/OddToEven/Odd_f120/Spacing_2/Odd2Even_f120_Sp2_002.wav
- Stimuli_Experiment_1/OddToEven/Odd_f120/Spacing_2/Odd2Even_f120_Sp2_003.wav
- Stimuli_Experiment_1/OddToEven/Odd_f120/Spacing_2/Odd2Even_f120_Sp2_001.wav
- Stimuli_Experiment_1/Centroid/Centroid/Spacing_1/centroidERB_Sp1_001.wav
- Stimuli_Experiment_1/Centroid/Centroid/Spacing_1/centroidERB_Sp1_015.wav
- Stimuli_Experiment_1/Centroid/Centroid/Spacing_1/centroidERB_Sp1_004.wav
- Stimuli_Experiment_1/Centroid/Centroid/Spacing_1/.DS_Store
- __MACOSX/Stimuli_Experiment_1/Centroid/Centroid/Spacing_1/._.DS_Store
- Stimuli_Experiment_1/Centroid/Centroid/Spacing_1/centroidERB_Sp1_012.wav
- Stimuli_Experiment_1/Centroid/Centroid/Spacing_1/centroidERB_Sp1_008.wav
- Stimuli_Experiment_1/Centroid/Centroid/Spacing_3/centroidERB_Sp3_002.wav
- Stimuli_Experiment_1/Centroid/Centroid/Spacing_3/centroidERB_Sp3_015.wav
- Stimuli_Experiment_1/Centroid/Centroid/Spacing_3/centroidERB_Sp3_001.wav
- Stimuli_Experiment_1/Centroid/Centroid/Spacing_3/centroidERB_Sp3_014.wav
- Stimuli_Experiment_1/Centroid/Centroid/Spacing_3/centroidERB_Sp3_008.wav
- Stimuli_Experiment_1/Centroid/Centroid/Spacing_2/centroidERB_Sp2_001.wav
- Stimuli_Experiment_1/Centroid/Centroid/Spacing_2/centroidERB_Sp2_015.wav
- Stimuli_Experiment_1/Centroid/Centroid/Spacing_2/centroidERB_Sp2_006.wav
- Stimuli_Experiment_1/Centroid/Centroid/Spacing_2/centroidERB_Sp2_010.wav
- Stimuli_Experiment_1/Centroid/Centroid/Spacing_2/centroidERB_Sp2_008.wav
- Stimuli_Experiment_1/Spread/Spread_c7800/Spacing_1/spread_c7800_019.wav
- Stimuli_Experiment_1/Spread/Spread_c7800/Spacing_1/.DS_Store
- __MACOSX/Stimuli_Experiment_1/Spread/Spread_c7800/Spacing_1/._.DS_Store
- Stimuli_Experiment_1/Spread/Spread_c7800/Spacing_1/spread_c7800_009.wav
- Stimuli_Experiment_1/Spread/Spread_c7800/Spacing_1/spread_c7800_013.wav
- Stimuli_Experiment_1/Spread/Spread_c7800/Spacing_1/spread_c7800_005.wav
- Stimuli_Experiment_1/Spread/Spread_c7800/Spacing_1/spread_c7800_001.wav
- Stimuli_Experiment_1/Spread/Spread_c7800/Spacing_3/spread_c7800_019.wav
- Stimuli_Experiment_1/Spread/Spread_c7800/Spacing_3/spread_c7800_011.wav
- Stimuli_Experiment_1/Spread/Spread_c7800/Spacing_3/spread_c7800_001.wav
- Stimuli_Experiment_1/Spread/Spread_c7800/Spacing_3/spread_c7800_017.wav
- Stimuli_Experiment_1/Spread/Spread_c7800/Spacing_3/spread_c7800_003.wav
- Stimuli_Experiment_1/Spread/Spread_c7800/Spacing_2/spread_c7800_019.wav
- Stimuli_Experiment_1/Spread/Spread_c7800/Spacing_2/spread_c7800_007.wav
- Stimuli_Experiment_1/Spread/Spread_c7800/Spacing_2/spread_c7800_011.wav
- Stimuli_Experiment_1/Spread/Spread_c7800/Spacing_2/spread_c7800_015.wav
- Stimuli_Experiment_1/Spread/Spread_c7800/Spacing_2/spread_c7800_001.wav
- Stimuli_Experiment_1/Spread/Spread_c5600/Spacing_1/spread_c5600_Sp1_019.wav
- Stimuli_Experiment_1/Spread/Spread_c5600/Spacing_1/.DS_Store
- __MACOSX/Stimuli_Experiment_1/Spread/Spread_c5600/Spacing_1/._.DS_Store
- Stimuli_Experiment_1/Spread/Spread_c5600/Spacing_1/spread_c5600_Sp1_009.wav
- Stimuli_Experiment_1/Spread/Spread_c5600/Spacing_1/spread_c5600_Sp1_013.wav
- Stimuli_Experiment_1/Spread/Spread_c5600/Spacing_1/spread_c5600_Sp1_005.wav
- Stimuli_Experiment_1/Spread/Spread_c5600/Spacing_1/spread_c5600_Sp1_001.wav
- Stimuli_Experiment_1/Spread/Spread_c5600/Spacing_3/.DS_Store
- __MACOSX/Stimuli_Experiment_1/Spread/Spread_c5600/Spacing_3/._.DS_Store
- Stimuli_Experiment_1/Spread/Spread_c5600/Spacing_3/spread_c5600_Sp3_019.wav
- Stimuli_Experiment_1/Spread/Spread_c5600/Spacing_3/spread_c5600_Sp3_001.wav
- Stimuli_Experiment_1/Spread/Spread_c5600/Spacing_3/spread_c5600_Sp3_017.wav
- Stimuli_Experiment_1/Spread/Spread_c5600/Spacing_3/spread_c5600_Sp3_003.wav
- Stimuli_Experiment_1/Spread/Spread_c5600/Spacing_3/spread_c5600_Sp3_011.wav
- Stimuli_Experiment_1/Spread/Spread_c5600/Spacing_2/spread_c5600_Sp2_019.wav
- Stimuli_Experiment_1/Spread/Spread_c5600/Spacing_2/spread_c5600_Sp2_011.wav
- Stimuli_Experiment_1/Spread/Spread_c5600/Spacing_2/spread_c5600_Sp2_007.wav
- Stimuli_Experiment_1/Spread/Spread_c5600/Spacing_2/spread_c5600_Sp2_001.wav
- Stimuli_Experiment_1/Spread/Spread_c5600/Spacing_2/spread_c5600_Sp2_015.wav
- Stimuli_Experiment_1/Spread/Spread_c1640/Spacing_1/spread_c1640_005.wav
- Stimuli_Experiment_1/Spread/Spread_c1640/Spacing_1/spread_c1640_013.wav
- Stimuli_Experiment_1/Spread/Spread_c1640/Spacing_1/.DS_Store
- __MACOSX/Stimuli_Experiment_1/Spread/Spread_c1640/Spacing_1/._.DS_Store
- Stimuli_Experiment_1/Spread/Spread_c1640/Spacing_1/spread_c1640_001.wav
[truncated: 146 more entries]
